# Supplementary material for: Characterization of the Core and Caste-Specific Microbiota in the Termite, Reticulitermes flavipes
Source: Front Microbiol. 2016 Feb 17;7:171. doi: 10.3389/fmicb.2016.00171 (PMC4756164; doi:10.3389/fmicb.2016.00171)
Supplement: Supplementary file 1 [file Supplemental_Table_1.XLSX]

## Sheet: Phylum
# Constructed from biom file		Colonies
#OTU ID	Phylum	CT.A	CT.B	CT.C	CT.D	MA.A	MA.B	MA.C
Bacteroidetes	Bacteroidia	0.00107333	0.00630667	0.000983333	0.00921667	0.00834815	0.0156	0.0306667
Deferribacteres	Deferribacteres	3.33333e-05	0.00056	2.5e-05	0.00025	0.000207407	7.77778e-05	0.000133333
Elusimicrobia	Elusimicrobia	0.0109667	0.00188	0.002025	0.00126667	0.00318519	0.00448889	0.00236667
Firmicutes	Clostridia_1	0.000146667	0.00408	0.000166667	0.00623333	0.00366667	0.00437778	0.0036
Firmicutes	Clostridia_2	0	0.000466667	8.33333e-06	0.0004	0.00057037	0.0005	0.0002
Proteobacteria	Alphaproteobacteria	0	0.00284	0	0.000316667	0.000888889	0.000911111	0.000466667
Proteobacteria	Deltaproteobacteria	0.000386667	0.00249333	0.000683333	0.00263333	0.00156296	0.00271111	0.00653333
Spirochaetes	Spirochaetes	0.00457333	0.00425333	0.0135417	0.00158333	0.0197111	0.00364444	0.000366667
Unassigned	Other	0.00960667	0.02088	0.0115917	0.00721667	0.0199259	0.00821111	0.0115333
Verrucomicrobia	Opitutae	0.00058	0.000186667	0.000308333	0.00015	0.000244444	0.000244444	0.0008
k__Archaea	Euryarchaeota	1.33333e-05	0.01604	0.00255833	0.00201667	0.00267407	0.000533333	0.0296667
k__Bacteria	Actinobacteria	0.0011	0.0145467	0.006	0.0186667	0.0166889	0.0112222	0.00963333
k__Bacteria	Bacteroidetes	0.0382133	0.10548	0.0397917	0.125033	0.130719	0.108044	0.1559
k__Bacteria	Elusimicrobia	0.327413	0.139493	0.173117	0.162317	0.114356	0.206089	0.181433
k__Bacteria	Firmicutes	0.01434	0.157267	0.0312667	0.140867	0.128044	0.102989	0.3223
k__Bacteria	Fusobacteria	0	5.33333e-05	0	0.0004	0.00155556	0	0
k__Bacteria	Planctomycetes	0.000146667	0.00186667	0.000125	0.00485	0.0017037	0.00287778	0.0018
k__Bacteria	Proteobacteria	0.0445333	0.05416	0.0185333	0.0748667	0.0395185	0.0434778	0.0724333
k__Bacteria	SR1	0	0.00101333	9.16667e-05	1.66667e-05	0.00218519	0	0.00496667
k__Bacteria	Spirochaetes	0.516693	0.445507	0.679917	0.421583	0.481659	0.459167	0.146367
k__Bacteria	Synergistetes	0.00119333	0.00777333	0.0018	0.00593333	0.00944444	0.00747778	0.0129
k__Bacteria	Tenericutes	0.0253933	0.0076	0.0138917	0.0119833	0.00671852	0.0142222	0.000833333
k__Bacteria	Verrucomicrobia	0.00268	0.00442667	0.00170833	0.00193333	0.00540741	0.00282222	0.00506667
k__Bacteria	ZB3	0.000913333	0.000826667	0.00186667	0.000266667	0.00101481	0.000311111	3.33333e-05

## Sheet: Class
# Constructed from biom file			Colonies
#OTU ID			CT.A	CT.B	CT.C	CT.D	MA.A	MA.B	MA.C
Bacteroidetes	Bacteroidia	Bacteroidales	0.00107333	0.00630667	0.000983333	0.00921667	0.00834815	0.0156	0.0306667
Deferribacteres	Deferribacteres	Deferribacterales	3.33333e-05	0.00056	2.5e-05	0.00025	0.000207407	7.77778e-05	0.000133333
Elusimicrobia	Elusimicrobia	Endomicrobiales	0.0109667	0.00188	0.002025	0.00126667	0.00318519	0.00448889	0.00236667
Firmicutes	Clostridia_1	Clostridiales	0.000146667	0.00408	0.000166667	0.00623333	0.00366667	0.00437778	0.0036
Firmicutes	Clostridia_2	Clostridiales_1	0	0.000466667	8.33333e-06	0.0004	0.00057037	0.0005	0.0002
Proteobacteria	Alphaproteobacteria	Rhodospirillales_1	0	0.000106667	0	0.0003	0.000837037	1.11111e-05	0.000166667
Proteobacteria	Alphaproteobacteria	Rickettsiales	0	0.00273333	0	1.66667e-05	5.18519e-05	0.0009	0.0003
Proteobacteria	Deltaproteobacteria	Desulfovibrionales	0.000386667	0.00249333	0.000683333	0.00263333	0.00156296	0.00271111	0.00653333
Spirochaetes	Spirochaetes	Spirochaetales	0.00457333	0.00425333	0.0135417	0.00158333	0.0197111	0.00364444	0.000366667
Unassigned	Other	Other	0.00960667	0.02088	0.0115917	0.00721667	0.0199259	0.00821111	0.0115333
Verrucomicrobia	Opitutae	vadinHA64	0.00058	0.000186667	0.000308333	0.00015	0.000244444	0.000244444	0.0008
k__Archaea	p__Euryarchaeota	c__Methanobacteria	1.33333e-05	0.00777333	0.00255833	0.00201667	0.00258519	0.000533333	0.0291667
k__Archaea	p__Euryarchaeota	c__Thermoplasmata	0	0.00826667	0	0	8.88889e-05	0	0.0005
k__Bacteria	p__Actinobacteria	c__Actinobacteria	0.00076	0.00709333	0.00235833	0.00618333	0.00627407	0.00678889	0.0034
k__Bacteria	p__Actinobacteria	c__Coriobacteriia	0.00034	0.00745333	0.00364167	0.0124833	0.0104148	0.00443333	0.00623333
k__Bacteria	p__Bacteroidetes	c__Bacteroidia	0.0382133	0.1054	0.0397917	0.124867	0.130593	0.108022	0.1552
k__Bacteria	p__Bacteroidetes	c__Flavobacteriia	0	8e-05	0	0.00015	0.000125926	1.11111e-05	0.000666667
k__Bacteria	p__Bacteroidetes	c__Saprospirae	0	0	0	1.66667e-05	0	0	0
k__Bacteria	p__Bacteroidetes	c__Sphingobacteriia	0	0	0	0	0	1.11111e-05	3.33333e-05
k__Bacteria	p__Elusimicrobia	c__Elusimicrobia	0	0.0012	0.000108333	0.000683333	0.00141481	0.000411111	0.00293333
k__Bacteria	p__Elusimicrobia	c__Endomicrobia	0.327413	0.138293	0.173008	0.161633	0.112941	0.205678	0.1785
k__Bacteria	p__Firmicutes	c__Bacilli	0.00146	0.01992	0.00135	0.0025	0.00593333	0.0028	0.0393333
k__Bacteria	p__Firmicutes	c__Clostridia	0.01268	0.137053	0.0298167	0.138283	0.121815	0.0987444	0.279533
k__Bacteria	p__Firmicutes	c__Erysipelotrichi	0.0002	0.000293333	0.0001	8.33333e-05	0.000296296	0.00144444	0.00343333
k__Bacteria	p__Fusobacteria	c__Fusobacteriia	0	5.33333e-05	0	0.0004	0.00155556	0	0
k__Bacteria	p__Planctomycetes	c__Planctomycetia	9.33333e-05	0.000533333	0.000125	0.00471667	0.00141481	0.00253333	0.00123333
k__Bacteria	p__Planctomycetes	c__vadinHA49	5.33333e-05	0.00133333	0	0.000133333	0.000288889	0.000344444	0.000566667
k__Bacteria	p__Proteobacteria	c__Alphaproteobacteria	0.02022	0.01352	0.007375	0.0121167	0.0118	0.0202889	0.00756667
k__Bacteria	p__Proteobacteria	c__Betaproteobacteria	0.00174667	0.0322933	0.000716667	0.0186667	0.0118148	0.00942222	0.0422667
k__Bacteria	p__Proteobacteria	c__Deltaproteobacteria	0.00545333	0.00449333	0.00493333	0.0140167	0.0072963	0.0103333	0.00983333
k__Bacteria	p__Proteobacteria	c__Epsilonproteobacteria	0.00383333	0.00184	0.00513333	0.00833333	0.00714074	0.00231111	0.0005
k__Bacteria	p__Proteobacteria	c__Gammaproteobacteria	0.01328	0.00165333	0.000375	0.0217333	0.00125185	0.00112222	0.0121667
k__Bacteria	p__Proteobacteria	c__TA18	0	0.00036	0	0	0.000214815	0	0.0001
k__Bacteria	p__SR1	p__SR1	0	0.00101333	9.16667e-05	1.66667e-05	0.00218519	0	0.00496667
k__Bacteria	p__Spirochaetes	c__Leptospirae	0	0.000933333	0.000283333	0.00095	0.00141481	0.000533333	0.0003
k__Bacteria	p__Spirochaetes	c__Spirochaetes	0.516693	0.444573	0.679633	0.420633	0.480244	0.458633	0.146067
k__Bacteria	p__Synergistetes	c__Synergistia	0.00119333	0.00777333	0.0018	0.00593333	0.00944444	0.00747778	0.0129
k__Bacteria	p__Tenericutes	c__Mollicutes	0.0253933	0.0076	0.0138917	0.0119833	0.00671852	0.0142222	0.000833333
k__Bacteria	p__Verrucomicrobia	c__Methylacidiphilae	0	0.00092	2.5e-05	0.000466667	0.00174815	0.000666667	0.0001
k__Bacteria	p__Verrucomicrobia	c__Opitutae	0.00268	0.00292	0.00161667	0.00143333	0.00122222	0.00215556	0.00486667
k__Bacteria	p__Verrucomicrobia	c__Spartobacteria	0	0.000586667	6.66667e-05	0	0.00243704	0	0.0001
k__Bacteria	p__Verrucomicrobia	c__Verrucomicrobiae	0	0	0	3.33333e-05	0	0	0
k__Bacteria	p__ZB3	c__Rs-J96	0.000913333	0.000826667	0.00186667	0.000266667	0.00101481	0.000311111	3.33333e-05

## Sheet: Order
# Constructed from biom file				Colonies
domain	phylum	class	order	CT.A	CT.B	CT.C	CT.D	MA.A	MA.B	MA.C
Bacteroidetes	Bacteroidia	Bacteroidales	Porphyromonadaceae_1	5.33333e-05	0.000573333	8.33333e-06	0.000966667	0.00114815	0.00156667	0.0001
Bacteroidetes	Bacteroidia	Bacteroidales	Porphyromonadaceae_2	0.000113333	0.00032	5.83333e-05	0.00055	0.00077037	0	0.000366667
Bacteroidetes	Bacteroidia	Bacteroidales	Porphyromonadaceae_Cluster_V	0.00082	0.00378667	0.000766667	0.00115	0.00342222	0.0131333	0.0241667
Bacteroidetes	Bacteroidia	Bacteroidales	Rikenellaceae	8.66667e-05	0.00162667	0.00015	0.00655	0.00300741	0.0009	0.00603333
Deferribacteres	Deferribacteres	Deferribacterales	Deferribacteraceae	3.33333e-05	0.00056	2.5e-05	0.00025	0.000207407	7.77778e-05	0.000133333
Elusimicrobia	Elusimicrobia	Endomicrobiales	Endomicrobiaceae	0.0109667	0.00188	0.002025	0.00126667	0.00318519	0.00448889	0.00236667
Firmicutes	Clostridia_1	Clostridiales	Family_XIII_Incertae_Sedis	0.000146667	0.00208	7.5e-05	0.00458333	0.00171852	0.00324444	0.000833333
Firmicutes	Clostridia_1	Clostridiales	Lachnospiraceae	0	5.33333e-05	0	0.0002	0.000274074	0.000122222	0.000333333
Firmicutes	Clostridia_1	Clostridiales	Ruminococcaceae	0	0.00194667	9.16667e-05	0.00145	0.00167407	0.00101111	0.00243333
Firmicutes	Clostridia_2	Clostridiales_1	Peptococcaceae_1	0	0.000466667	8.33333e-06	0.0004	0.00057037	0.0005	0.0002
k__Archaea	p__Euryarchaeota	c__Methanobacteria	o__Methanobacteriales	1.33333e-05	0.00777333	0.00255833	0.00201667	0.00258519	0.000533333	0.0291667
k__Archaea	p__Euryarchaeota	c__Thermoplasmata	o__E2	0	0.00826667	0	0	8.88889e-05	0	0.0005
k__Bacteria	p__Actinobacteria	c__Actinobacteria	o__Actinomycetales	0.00076	0.00709333	0.00235833	0.00618333	0.00627407	0.00677778	0.0034
k__Bacteria	p__Actinobacteria	c__Actinobacteria	o__Bifidobacteriales	0	0	0	0	0	1.11111e-05	0
k__Bacteria	p__Actinobacteria	c__Coriobacteriia	o__Coriobacteriales	0.00034	0.00745333	0.00364167	0.0124833	0.0104148	0.00443333	0.00623333
k__Bacteria	p__Bacteroidetes	c__Bacteroidia	o__Bacteroidales	0.0382133	0.1054	0.0397917	0.124867	0.130593	0.108022	0.1552
k__Bacteria	p__Bacteroidetes	c__Flavobacteriia	o__Flavobacteriales	0	8e-05	0	0.00015	0.000125926	1.11111e-05	0.000666667
k__Bacteria	p__Bacteroidetes	c__Saprospirae	o__Saprospirales	0	0	0	1.66667e-05	0	0	0
k__Bacteria	p__Bacteroidetes	c__Sphingobacteriia	o__Sphingobacteriales	0	0	0	0	0	1.11111e-05	3.33333e-05
k__Bacteria	p__Elusimicrobia	c__Elusimicrobia	o__Elusimicrobiales	0	0.0012	0.000108333	0.000683333	0.00141481	0.000411111	0.00293333
k__Bacteria	p__Elusimicrobia	c__Endomicrobia	o__	0.327413	0.138293	0.173008	0.161633	0.112941	0.205678	0.1785
k__Bacteria	p__Firmicutes	c__Bacilli	o__Lactobacillales	0.00146	0.01992	0.00135	0.0025	0.00593333	0.0028	0.0393333
k__Bacteria	p__Firmicutes	c__Clostridia	o__Clostridiales	0.01268	0.137053	0.0298167	0.138283	0.121815	0.0987444	0.279533
k__Bacteria	p__Firmicutes	c__Erysipelotrichi	o__Erysipelotrichales	0.0002	0.000293333	0.0001	8.33333e-05	0.000296296	0.00144444	0.00343333
k__Bacteria	p__Fusobacteria	c__Fusobacteriia	o__Fusobacteriales	0	5.33333e-05	0	0.0004	0.00155556	0	0
k__Bacteria	p__Planctomycetes	c__Planctomycetia	o__Pirellulales	9.33333e-05	0.000533333	0.000125	0.00471667	0.00141481	0.00253333	0.00123333
k__Bacteria	p__Planctomycetes	c__vadinHA49	o__PeHg47	5.33333e-05	0.00133333	0	0.000133333	0.000288889	0.000344444	0.000566667
k__Bacteria	p__Proteobacteria	c__Alphaproteobacteria	o__	0	0.00028	1.66667e-05	3.33333e-05	0.000459259	0.000133333	0.0002
k__Bacteria	p__Proteobacteria	c__Alphaproteobacteria	o__Caulobacterales	0	0	0	8.33333e-05	0	1.11111e-05	0
k__Bacteria	p__Proteobacteria	c__Alphaproteobacteria	o__RF32	9.33333e-05	0.00056	0	0	0.000903704	0.000344444	0
k__Bacteria	p__Proteobacteria	c__Alphaproteobacteria	o__Rhizobiales	0.00034	0.000426667	1.66667e-05	3.33333e-05	5.92593e-05	2.22222e-05	3.33333e-05
k__Bacteria	p__Proteobacteria	c__Alphaproteobacteria	o__Rhodobacterales	0	0.00012	0	0.000233333	9.62963e-05	8.88889e-05	0.0004
k__Bacteria	p__Proteobacteria	c__Alphaproteobacteria	o__Rickettsiales	0.00992	0.0117067	0.00698333	0.0116833	0.0101481	0.0196889	0.00693333
k__Bacteria	p__Proteobacteria	c__Alphaproteobacteria	o__Sphingomonadales	0.00986667	0.000426667	0.000358333	5e-05	0.000133333	0	0
k__Bacteria	p__Proteobacteria	c__Betaproteobacteria	o__Burkholderiales	0.000726667	0.00048	5.83333e-05	0.00361667	0.000977778	0.000111111	0.000933333
k__Bacteria	p__Proteobacteria	c__Betaproteobacteria	o__Neisseriales	1.33333e-05	0.000186667	0.000158333	0.00141667	0.000148148	0.000222222	0.00293333
k__Bacteria	p__Proteobacteria	c__Betaproteobacteria	o__Rhodocyclales	0.00100667	0.0316267	0.0005	0.0136333	0.0106889	0.00908889	0.0384
k__Bacteria	p__Proteobacteria	c__Deltaproteobacteria	o__Desulfarculales	0.000153333	4e-05	0.000241667	0.0003	0.000577778	0.000355556	0
k__Bacteria	p__Proteobacteria	c__Deltaproteobacteria	o__Desulfovibrionales	0.0053	0.00445333	0.00469167	0.0137167	0.00671852	0.00997778	0.00983333
k__Bacteria	p__Proteobacteria	c__Epsilonproteobacteria	o__Campylobacterales	0.00383333	0.00184	0.00513333	0.00833333	0.00714074	0.00231111	0.0005
k__Bacteria	p__Proteobacteria	c__Gammaproteobacteria	o__Aeromonadales	2.66667e-05	0.000106667	0	5e-05	6.66667e-05	2.22222e-05	0
k__Bacteria	p__Proteobacteria	c__Gammaproteobacteria	o__Alteromonadales	0.00052	0.000213333	0.0001	0.00903333	0.000155556	0.0002	0.0003
k__Bacteria	p__Proteobacteria	c__Gammaproteobacteria	o__Enterobacteriales	0.00164667	0.000893333	0.0001	0.000916667	0.000637037	0.000555556	0.0114333
k__Bacteria	p__Proteobacteria	c__Gammaproteobacteria	o__Oceanospirillales	0.00100667	0.000413333	0.000175	0.0116833	0.00037037	0.000333333	0.000266667
k__Bacteria	p__Proteobacteria	c__Gammaproteobacteria	o__Pseudomonadales	0.01008	2.66667e-05	0	3.33333e-05	2.22222e-05	1.11111e-05	0.000166667
k__Bacteria	p__Proteobacteria	c__Gammaproteobacteria	o__Xanthomonadales	0	0	0	1.66667e-05	0	0	0
k__Bacteria	p__Proteobacteria	c__TA18	o__CV90	0	0.00036	0	0	0.000214815	0	0.0001
k__Bacteria	p__SR1	c__	o__	0	0.00101333	9.16667e-05	1.66667e-05	0.00218519	0	0.00496667
k__Bacteria	p__Spirochaetes	c__Leptospirae	o__Leptospirales	0	0.000933333	0.000283333	0.00095	0.00141481	0.000533333	0.0003
k__Bacteria	p__Spirochaetes	c__Spirochaetes	o__Spirochaetales	0.516693	0.444573	0.679633	0.420633	0.480244	0.458633	0.146067
k__Bacteria	p__Synergistetes	c__Synergistia	o__Synergistales	0.00119333	0.00777333	0.0018	0.00593333	0.00944444	0.00747778	0.0129
k__Bacteria	p__Tenericutes	c__Mollicutes	o__Mycoplasmatales	0.0253933	0.0076	0.0138917	0.0119833	0.00671852	0.0142222	0.000833333
k__Bacteria	p__Verrucomicrobia	c__Methylacidiphilae	o__Methylacidiphilales	0	0.00092	2.5e-05	0.000466667	0.00174815	0.000666667	0.0001
k__Bacteria	p__Verrucomicrobia	c__Opitutae	o__	0	6.66667e-05	0	0.000116667	2.22222e-05	6.66667e-05	0.000166667
k__Bacteria	p__Verrucomicrobia	c__Opitutae	o__HA64	0.00267333	0.00272	0.00156667	0.00113333	0.00102222	0.00205556	0.00463333
k__Bacteria	p__Verrucomicrobia	c__Opitutae	o__Opitutales	6.66667e-06	0.000133333	5e-05	0.000183333	0.000177778	3.33333e-05	6.66667e-05
k__Bacteria	p__Verrucomicrobia	c__Spartobacteria	o__Chthoniobacterales	0	0.000586667	6.66667e-05	0	0.00243704	0	0.0001
k__Bacteria	p__Verrucomicrobia	c__Verrucomicrobiae	o__Verrucomicrobiales	0	0	0	3.33333e-05	0	0	0
k__Bacteria	p__ZB3	c__Rs-J96	o__	0.000913333	0.000826667	0.00186667	0.000266667	0.00101481	0.000311111	3.33333e-05
Proteobacteria	Alphaproteobacteria	Rhodospirillales_1	Rhodospirillaceae	0	0.000106667	0	0.0003	0.000837037	1.11111e-05	0.000166667
Proteobacteria	Alphaproteobacteria	Rickettsiales	Candidatus_Hepatincola	0	0.00273333	0	1.66667e-05	5.18519e-05	0.0009	0.0003
Proteobacteria	Deltaproteobacteria	Desulfovibrionales	Desulfovibrionaceae	0.000386667	0.00249333	0.000683333	0.00263333	0.00156296	0.00271111	0.00653333
Spirochaetes	Spirochaetes	Spirochaetales	Spirochaetaceae_Treponema_I	0.00457333	0.00425333	0.0135417	0.00158333	0.0197111	0.00364444	0.000366667
Unassigned	Other	Other	Other	0.00960667	0.02088	0.0115917	0.00721667	0.0199259	0.00821111	0.0115333
Verrucomicrobia	Opitutae	vadinHA64	Termite_cluster_I	0.00058	0.000186667	0.000308333	0.00015	0.000244444	0.000244444	0.0008

## Sheet: Family
# Constructed from biom file					Colonies
#OTU ID					CT.A	CT.B	CT.C	CT.D	MA.A	MA.B	MA.C
Bacteroidetes	Bacteroidia	Bacteroidales	Porphyromonadaceae_1	Dysgonomonas	5.33333e-05	0.000573333	8.33333e-06	0.000966667	0.00114815	0.00156667	0.0001
Bacteroidetes	Bacteroidia	Bacteroidales	Porphyromonadaceae_2	Termite_cluster_2	0.000113333	0.00032	5.83333e-05	0.00055	0.00077037	0	0.000366667
Bacteroidetes	Bacteroidia	Bacteroidales	Porphyromonadaceae_Cluster_V	Candidatus_Armantifilum	0.0007	0.00374667	0.000708333	0.00115	0.0032	0.0130667	0.0240667
Bacteroidetes	Bacteroidia	Bacteroidales	Porphyromonadaceae_Cluster_V	Other	0.00012	4e-05	5.83333e-05	0	0.000222222	6.66667e-05	0.0001
Bacteroidetes	Bacteroidia	Bacteroidales	Rikenellaceae	Alisitpes_IV	8.66667e-05	0.00137333	8.33333e-05	0.00651667	0.00194074	0.000755556	0.00603333
Bacteroidetes	Bacteroidia	Bacteroidales	Rikenellaceae	gut_cluster_c	0	0.000253333	6.66667e-05	3.33333e-05	0.00106667	0.000144444	0
Deferribacteres	Deferribacteres	Deferribacterales	Deferribacteraceae	Mucispirillum	3.33333e-05	0.00056	2.5e-05	0.00025	0.000207407	7.77778e-05	0.000133333
Elusimicrobia	Elusimicrobia	Endomicrobiales	Endomicrobiaceae	Endomicrobium	0.0109667	0.00188	0.002025	0.00126667	0.00318519	0.00448889	0.00236667
Firmicutes	Clostridia_1	Clostridiales	Family_XIII_Incertae_Sedis	Termite_cockroach_cluster_1	0.000146667	0.00208	7.5e-05	0.00458333	0.00171852	0.00324444	0.000833333
Firmicutes	Clostridia_1	Clostridiales	Lachnospiraceae	Candidatus_Arthromitus	0	5.33333e-05	0	0.0002	0.000274074	0.000122222	0.000333333
Firmicutes	Clostridia_1	Clostridiales	Ruminococcaceae	Insect_cluster	0	0.000266667	8.33333e-06	0.000383333	0.000503704	0.000344444	0.000166667
Firmicutes	Clostridia_1	Clostridiales	Ruminococcaceae	Other	0	0.00168	8.33333e-05	0.00106667	0.00117037	0.000666667	0.00226667
Firmicutes	Clostridia_2	Clostridiales_1	Peptococcaceae_1	Uncultured_2	0	0.000466667	8.33333e-06	0.0004	0.00057037	0.0005	0.0002
Proteobacteria	Alphaproteobacteria	Rhodospirillales_1	Rhodospirillaceae	Thalassospira	0	0.000106667	0	0.0003	0.000837037	1.11111e-05	0.000166667
Proteobacteria	Alphaproteobacteria	Rickettsiales	Candidatus_Hepatincola	Candidatus_Hepatincola	0	0.00273333	0	1.66667e-05	5.18519e-05	0.0009	0.0003
Proteobacteria	Deltaproteobacteria	Desulfovibrionales	Desulfovibrionaceae	Gut_cluster_3	0.000386667	0.00249333	0.000683333	0.00263333	0.00156296	0.00271111	0.00653333
Spirochaetes	Spirochaetes	Spirochaetales	Spirochaetaceae_Treponema_I	Treponema_Ia	4e-05	0.00056	0.00123333	0.00158333	0.0170741	0.00212222	0.000333333
Spirochaetes	Spirochaetes	Spirochaetales	Spirochaetaceae_Treponema_I	Treponema_Ig	0.00453333	0.00369333	0.0123083	0	0.00263704	0.00152222	3.33333e-05
Unassigned	Other	Other	Other	Other	0.00960667	0.02088	0.0115917	0.00721667	0.0199259	0.00821111	0.0115333
Verrucomicrobia	Opitutae	vadinHA64	Termite_cluster_I		0.00058	0.000186667	0.000308333	0.00015	0.000244444	0.000244444	0.0008
k__Archaea	p__Euryarchaeota	c__Methanobacteria	o__Methanobacteriales	f__Methanobacteriaceae	1.33333e-05	0.00777333	0.00255833	0.00201667	0.00258519	0.000533333	0.0291667
k__Archaea	p__Euryarchaeota	c__Thermoplasmata	o__E2	f__Methanomassiliicoccaceae	0	0.00826667	0	0	8.88889e-05	0	0.0005
k__Bacteria	p__Actinobacteria	c__Actinobacteria	o__Actinomycetales	Other	0	0.000146667	4.16667e-05	0.000566667	0.000511111	0.000155556	0.0001
k__Bacteria	p__Actinobacteria	c__Actinobacteria	o__Actinomycetales	f__Actinomycetaceae	0.000746667	0.00386667	0.00226667	0.0051	0.00240741	0.00661111	0.00166667
k__Bacteria	p__Actinobacteria	c__Actinobacteria	o__Actinomycetales	f__Cellulomonadaceae	1.33333e-05	0.00012	0	0.000483333	0.000251852	1.11111e-05	0
k__Bacteria	p__Actinobacteria	c__Actinobacteria	o__Actinomycetales	f__Corynebacteriaceae	0	0.00294667	1.66667e-05	3.33333e-05	0.00304444	0	0.00143333
k__Bacteria	p__Actinobacteria	c__Actinobacteria	o__Actinomycetales	f__Microbacteriaceae	0	1.33333e-05	3.33333e-05	0	5.92593e-05	0	0.0002
k__Bacteria	p__Actinobacteria	c__Actinobacteria	o__Bifidobacteriales	f__Bifidobacteriaceae	0	0	0	0	0	1.11111e-05	0
k__Bacteria	p__Actinobacteria	c__Coriobacteriia	o__Coriobacteriales	f__Coriobacteriaceae	0.00034	0.00745333	0.00364167	0.0124833	0.0104148	0.00443333	0.00623333
k__Bacteria	p__Bacteroidetes	c__Bacteroidia	o__Bacteroidales	f__	0.00635333	0.0107067	0.00975833	0.0178667	0.0233481	0.0111111	0.0258667
k__Bacteria	p__Bacteroidetes	c__Bacteroidia	o__Bacteroidales	f__Bacteroidaceae	0.00130667	0.00390667	0.000625	0.000783333	0.00311852	0.00584444	0.00336667
k__Bacteria	p__Bacteroidetes	c__Bacteroidia	o__Bacteroidales	f__Odoribacteraceae	0.00909333	0.00222667	0.0009	0.00288333	0.0039037	0.000322222	3.33333e-05
k__Bacteria	p__Bacteroidetes	c__Bacteroidia	o__Bacteroidales	f__Paraprevotellaceae	0	0	0	1.66667e-05	0	0	0
k__Bacteria	p__Bacteroidetes	c__Bacteroidia	o__Bacteroidales	f__Porphyromonadaceae	0.02146	0.08856	0.0285083	0.103267	0.0999333	0.0907111	0.125933
k__Bacteria	p__Bacteroidetes	c__Bacteroidia	o__Bacteroidales	f__Rikenellaceae	0	0	0	0	0.000288889	1.11111e-05	0
k__Bacteria	p__Bacteroidetes	c__Bacteroidia	o__Bacteroidales	f__S24-7	0	0	0	5e-05	0	2.22222e-05	0
k__Bacteria	p__Bacteroidetes	c__Flavobacteriia	o__Flavobacteriales	f__Weeksellaceae	0	8e-05	0	0.00015	0.000125926	1.11111e-05	0.000666667
k__Bacteria	p__Bacteroidetes	c__Saprospirae	o__Saprospirales	f__Chitinophagaceae	0	0	0	1.66667e-05	0	0	0
k__Bacteria	p__Bacteroidetes	c__Sphingobacteriia	o__Sphingobacteriales	f__Sphingobacteriaceae	0	0	0	0	0	1.11111e-05	3.33333e-05
k__Bacteria	p__Elusimicrobia	c__Elusimicrobia	o__Elusimicrobiales	f__Elusimicrobiaceae	0	0.0012	0.000108333	0.000683333	0.00141481	0.000411111	0.00293333
k__Bacteria	p__Elusimicrobia	c__Endomicrobia	o__	f__	0.327413	0.138293	0.173008	0.161633	0.112941	0.205678	0.1785
k__Bacteria	p__Firmicutes	c__Bacilli	o__Lactobacillales	f__	0	0.00104	0.00065	0	0.00103704	0.000422222	0.00123333
k__Bacteria	p__Firmicutes	c__Bacilli	o__Lactobacillales	f__Enterococcaceae	0	0.00254667	0	0	0.000903704	0	0.0001
k__Bacteria	p__Firmicutes	c__Bacilli	o__Lactobacillales	f__Lactobacillaceae	0	0	0	1.66667e-05	0	2.22222e-05	0
k__Bacteria	p__Firmicutes	c__Bacilli	o__Lactobacillales	f__Leuconostocaceae	0	6.66667e-05	0	0	0.000207407	0	0.00363333
k__Bacteria	p__Firmicutes	c__Bacilli	o__Lactobacillales	f__Streptococcaceae	0.00146	0.0162667	0.0007	0.00248333	0.00378519	0.00235556	0.0343667
k__Bacteria	p__Firmicutes	c__Clostridia	o__Clostridiales	Other	0.000553333	0.00208	0.0002	0.000833333	0.00167407	0.00116667	0.0488333
k__Bacteria	p__Firmicutes	c__Clostridia	o__Clostridiales	f__	0.00281333	0.02452	0.00498333	0.0183333	0.0198593	0.0207333	0.0819
k__Bacteria	p__Firmicutes	c__Clostridia	o__Clostridiales	f__Christensenellaceae	0.00018	0.00237333	0.000275	0.00175	0.00326667	0.000277778	0.00276667
k__Bacteria	p__Firmicutes	c__Clostridia	o__Clostridiales	f__Clostridiaceae	0.00018	0.000666667	0.000233333	0.0012	0.000955556	0.000733333	0.00226667
k__Bacteria	p__Firmicutes	c__Clostridia	o__Clostridiales	f__Dehalobacteriaceae	0	5.33333e-05	0	0.000116667	2.22222e-05	6.66667e-05	0
k__Bacteria	p__Firmicutes	c__Clostridia	o__Clostridiales	f__Eubacteriaceae	0	0.000386667	5.83333e-05	0	0.000214815	0	0.000166667
k__Bacteria	p__Firmicutes	c__Clostridia	o__Clostridiales	f__Lachnospiraceae	0.00282	0.01564	0.004325	0.00823333	0.0102889	0.00818889	0.0499333
k__Bacteria	p__Firmicutes	c__Clostridia	o__Clostridiales	f__Mogibacteriaceae	0.00139333	0.0207467	0.00220833	0.0302833	0.0143333	0.0160778	0.0256333
k__Bacteria	p__Firmicutes	c__Clostridia	o__Clostridiales	f__Peptococcaceae	3.33333e-05	0.00116	0.000141667	0.00155	0.00141481	0.000655556	0.000466667
k__Bacteria	p__Firmicutes	c__Clostridia	o__Clostridiales	f__Peptostreptococcaceae	0	0.000146667	0	5e-05	7.40741e-05	4.44444e-05	3.33333e-05
k__Bacteria	p__Firmicutes	c__Clostridia	o__Clostridiales	f__Ruminococcaceae	0.00470667	0.0691733	0.0173917	0.0742333	0.069363	0.0502778	0.0674667
k__Bacteria	p__Firmicutes	c__Clostridia	o__Clostridiales	f__Syntrophomonadaceae	0	0.000106667	0	0.0017	0.000348148	0.000522222	6.66667e-05
k__Bacteria	p__Firmicutes	c__Erysipelotrichi	o__Erysipelotrichales	f__Erysipelotrichaceae	0.0002	0.000293333	0.0001	8.33333e-05	0.000296296	0.00144444	0.00343333
k__Bacteria	p__Fusobacteria	c__Fusobacteriia	o__Fusobacteriales	f__Leptotrichiaceae	0	5.33333e-05	0	0.0004	0.00155556	0	0
k__Bacteria	p__Planctomycetes	c__Planctomycetia	o__Pirellulales	f__Pirellulaceae	9.33333e-05	0.000533333	0.000125	0.00471667	0.00141481	0.00253333	0.00123333
k__Bacteria	p__Planctomycetes	c__vadinHA49	o__PeHg47	f__	5.33333e-05	0.00133333	0	0.000133333	0.000288889	0.000344444	0.000566667
k__Bacteria	p__Proteobacteria	c__Alphaproteobacteria	o__	f__	0	0.00028	1.66667e-05	3.33333e-05	0.000459259	0.000133333	0.0002
k__Bacteria	p__Proteobacteria	c__Alphaproteobacteria	o__Caulobacterales	f__Caulobacteraceae	0	0	0	8.33333e-05	0	1.11111e-05	0
k__Bacteria	p__Proteobacteria	c__Alphaproteobacteria	o__RF32	f__	9.33333e-05	0.00056	0	0	0.000903704	0.000344444	0
k__Bacteria	p__Proteobacteria	c__Alphaproteobacteria	o__Rhizobiales	Other	0	0	0	0	1.48148e-05	2.22222e-05	3.33333e-05
k__Bacteria	p__Proteobacteria	c__Alphaproteobacteria	o__Rhizobiales	f__Methylobacteriaceae	0.00034	0.000426667	1.66667e-05	3.33333e-05	4.44444e-05	0	0
k__Bacteria	p__Proteobacteria	c__Alphaproteobacteria	o__Rhodobacterales	f__Rhodobacteraceae	0	0.00012	0	0.000233333	9.62963e-05	8.88889e-05	0.0004
k__Bacteria	p__Proteobacteria	c__Alphaproteobacteria	o__Rickettsiales	f__	0.00992	0.0117067	0.00698333	0.0116833	0.0101481	0.0196889	0.00693333
k__Bacteria	p__Proteobacteria	c__Alphaproteobacteria	o__Sphingomonadales	f__Sphingomonadaceae	0.00986667	0.000426667	0.000358333	5e-05	0.000133333	0	0
k__Bacteria	p__Proteobacteria	c__Betaproteobacteria	o__Burkholderiales	f__Comamonadaceae	0	0.000133333	8.33333e-06	0.00135	6.66667e-05	5.55556e-05	0.000133333
k__Bacteria	p__Proteobacteria	c__Betaproteobacteria	o__Burkholderiales	f__Oxalobacteraceae	0.000726667	0.000346667	5e-05	0.00226667	0.000911111	5.55556e-05	0.0008
k__Bacteria	p__Proteobacteria	c__Betaproteobacteria	o__Neisseriales	f__Neisseriaceae	1.33333e-05	0.000186667	0.000158333	0.00141667	0.000148148	0.000222222	0.00293333
k__Bacteria	p__Proteobacteria	c__Betaproteobacteria	o__Rhodocyclales	f__Rhodocyclaceae	0.00100667	0.0316267	0.0005	0.0136333	0.0106889	0.00908889	0.0384
k__Bacteria	p__Proteobacteria	c__Deltaproteobacteria	o__Desulfarculales	f__Desulfarculaceae	0.000153333	4e-05	0.000241667	0.0003	0.000577778	0.000355556	0
k__Bacteria	p__Proteobacteria	c__Deltaproteobacteria	o__Desulfovibrionales	f__Desulfovibrionaceae	0.0053	0.00445333	0.00469167	0.0137167	0.00671852	0.00997778	0.00983333
k__Bacteria	p__Proteobacteria	c__Epsilonproteobacteria	o__Campylobacterales	f__	0.00383333	0.00184	0.00513333	0.00833333	0.00714074	0.00231111	0.0005
k__Bacteria	p__Proteobacteria	c__Gammaproteobacteria	o__Aeromonadales	f__Aeromonadaceae	2.66667e-05	0.000106667	0	5e-05	6.66667e-05	2.22222e-05	0
k__Bacteria	p__Proteobacteria	c__Gammaproteobacteria	o__Alteromonadales	f__Shewanellaceae	0.00052	0.000213333	0.0001	0.00903333	0.000155556	0.0002	0.0003
k__Bacteria	p__Proteobacteria	c__Gammaproteobacteria	o__Enterobacteriales	f__Enterobacteriaceae	0.00164667	0.000893333	0.0001	0.000916667	0.000637037	0.000555556	0.0114333
k__Bacteria	p__Proteobacteria	c__Gammaproteobacteria	o__Oceanospirillales	f__Halomonadaceae	0.00100667	0.000413333	0.000175	0.0116833	0.00037037	0.000333333	0.000266667
k__Bacteria	p__Proteobacteria	c__Gammaproteobacteria	o__Pseudomonadales	f__Moraxellaceae	0.000133333	0	0	0	7.40741e-06	0	0.000166667
k__Bacteria	p__Proteobacteria	c__Gammaproteobacteria	o__Pseudomonadales	f__Pseudomonadaceae	0.00994667	2.66667e-05	0	3.33333e-05	1.48148e-05	1.11111e-05	0
k__Bacteria	p__Proteobacteria	c__Gammaproteobacteria	o__Xanthomonadales	f__Sinobacteraceae	0	0	0	1.66667e-05	0	0	0
k__Bacteria	p__Proteobacteria	c__TA18	o__CV90	f__	0	0.00036	0	0	0.000214815	0	0.0001
k__Bacteria	p__SR1	c__	o__	f__	0	0.00101333	9.16667e-05	1.66667e-05	0.00218519	0	0.00496667
k__Bacteria	p__Spirochaetes	c__Leptospirae	o__Leptospirales	f__Sediment-4	0	0.000933333	0.000283333	0.00095	0.00141481	0.000533333	0.0003
k__Bacteria	p__Spirochaetes	c__Spirochaetes	o__Spirochaetales	f__Spirochaetaceae	0.516693	0.444573	0.679633	0.420633	0.480244	0.458633	0.146067
k__Bacteria	p__Synergistetes	c__Synergistia	o__Synergistales	f__Dethiosulfovibrionaceae	0.00119333	0.00736	0.00175	0.00535	0.00912593	0.00721111	0.0107667
k__Bacteria	p__Synergistetes	c__Synergistia	o__Synergistales	f__Synergistaceae	0	0.000413333	5e-05	0.000583333	0.000318519	0.000266667	0.00213333
k__Bacteria	p__Tenericutes	c__Mollicutes	o__Mycoplasmatales	f__Mycoplasmataceae	0.0253933	0.0076	0.0138917	0.0119833	0.00671852	0.0142222	0.000833333
k__Bacteria	p__Verrucomicrobia	c__Methylacidiphilae	o__Methylacidiphilales	f__LD19	0	0.00092	2.5e-05	0.000466667	0.00174815	0.000666667	0.0001
k__Bacteria	p__Verrucomicrobia	c__Opitutae	o__	f__	0	6.66667e-05	0	0.000116667	2.22222e-05	6.66667e-05	0.000166667
k__Bacteria	p__Verrucomicrobia	c__Opitutae	o__HA64	f__	0.00267333	0.00272	0.00156667	0.00113333	0.00102222	0.00205556	0.00463333
k__Bacteria	p__Verrucomicrobia	c__Opitutae	o__Opitutales	f__Opitutaceae	6.66667e-06	0.000133333	5e-05	0.000183333	0.000177778	3.33333e-05	6.66667e-05
k__Bacteria	p__Verrucomicrobia	c__Spartobacteria	o__Chthoniobacterales	f__Chthoniobacteraceae	0	0.000586667	6.66667e-05	0	0.00243704	0	0.0001
k__Bacteria	p__Verrucomicrobia	c__Verrucomicrobiae	o__Verrucomicrobiales	f__Verrucomicrobiaceae	0	0	0	3.33333e-05	0	0	0
k__Bacteria	p__ZB3	c__Rs-J96	o__	f__	0.000913333	0.000826667	0.00186667	0.000266667	0.00101481	0.000311111	3.33333e-05

## Sheet: Genus
# Constructed from biom file						Colonies
#OTU ID						CT.C	CT.B	CT.A	CT.D	MA.A	MA.B	MA.C
k__Bacteria	p__Spirochaetes	c__Spirochaetes	o__Spirochaetales	f__Spirochaetaceae	g__Treponema	0.67895	0.443227	0.51608	0.416383	0.478281	0.456956	0.1455
k__Bacteria	p__Elusimicrobia	c__Endomicrobia	o__	f__	c__Endomicrobia	0.173008	0.138293	0.327413	0.161633	0.112941	0.205678	0.1785
k__Bacteria	p__Bacteroidetes	c__Bacteroidia	o__Bacteroidales	f__Porphyromonadaceae	g__Candidatus Azobacteroides	0.02385	0.0629067	0.0183533	0.0754167	0.0698963	0.0774222	0.0804
k__Bacteria	p__Firmicutes	c__Clostridia	o__Clostridiales	f__Ruminococcaceae	f__Ruminococcaceae	0.0106667	0.0512933	0.00288667	0.0667333	0.0612519	0.0364444	0.0497
k__Bacteria	p__Firmicutes	c__Clostridia	o__Clostridiales	f__	o__Clostridiales	0.00498333	0.02452	0.00281333	0.0183333	0.0198593	0.0207333	0.0819
k__Bacteria	p__Tenericutes	c__Mollicutes	o__Mycoplasmatales	f__Mycoplasmataceae	f__Mycoplasmataceae	0.0138917	0.0076	0.0253933	0.0119833	0.00671852	0.0142222	0.000833333
k__Bacteria	p__Bacteroidetes	c__Bacteroidia	o__Bacteroidales	f__	o__Bacteroidales	0.00975833	0.0107067	0.00635333	0.0178667	0.0233481	0.0111111	0.0258667
Unassigned	Other	Other	Other	Other	Other	0.0115917	0.02088	0.00960667	0.00721667	0.0199259	0.00821111	0.0115333
k__Bacteria	p__Proteobacteria	c__Alphaproteobacteria	o__Rhodobacterales	f__Rhodobacteraceae	f__Rhodobacteraceae	0	0.00012	0	0.000233333	9.62963e-05	8.88889e-05	0.0004
k__Bacteria	p__Firmicutes	c__Clostridia	o__Clostridiales	f__Mogibacteriaceae	f__Mogibacteriaceae	0.00220833	0.0207467	0.00139333	0.0302833	0.0143333	0.0160778	0.0256333
k__Bacteria	p__Proteobacteria	c__Alphaproteobacteria	o__Rickettsiales	f__	o__Rickettsiales	0.00698333	0.0117067	0.00992	0.0116833	0.0101481	0.0196889	0.00693333
k__Bacteria	p__Verrucomicrobia	c__Opitutae	o__	f__	c__Opitutae	0	6.66667e-05	0	0.000116667	2.22222e-05	6.66667e-05	0.000166667
k__Bacteria	p__Firmicutes	c__Clostridia	o__Clostridiales	f__Lachnospiraceae	f__Lachnospiraceae	0.004325	0.01564	0.00282	0.00823333	0.0102889	0.00818889	0.0499333
k__Bacteria	p__Proteobacteria	c__Betaproteobacteria	o__Rhodocyclales	f__Rhodocyclaceae	f__Rhodocyclaceae	0.0001	0.0277333	0.000206667	0.01025	0.00553333	0.00655556	0.0341333
k__Bacteria	p__Firmicutes	c__Clostridia	o__Clostridiales	f__Ruminococcaceae	g__Ruminococcus	0.00525833	0.01716	0.00155333	0.0059	0.00676296	0.0124556	0.0171667
k__Bacteria	p__Bacteroidetes	c__Bacteroidia	o__Bacteroidales	f__Porphyromonadaceae	g__Dysgonomonas	0.002825	0.0092	0.00112667	0.00495	0.0137111	0.00648889	0.0165667
k__Bacteria	p__Bacteroidetes	c__Bacteroidia	o__Bacteroidales	f__Porphyromonadaceae	f__Porphyromonadaceae	0.00151667	0.0123067	0.0014	0.0168833	0.00879259	0.000566667	0.0191333
k__Bacteria	p__Actinobacteria	c__Coriobacteriia	o__Coriobacteriales	f__Coriobacteriaceae	f__Coriobacteriaceae	0.00364167	0.00745333	0.00034	0.0124833	0.0104148	0.00443333	0.00623333
k__Bacteria	p__Synergistetes	c__Synergistia	o__Synergistales	f__Dethiosulfovibrionaceae	g__TG5	0.00175	0.00736	0.00119333	0.00535	0.00912593	0.00721111	0.0107667
k__Bacteria	p__Firmicutes	c__Bacilli	o__Lactobacillales	f__Streptococcaceae	g__Lactococcus	0.0007	0.0162667	0.00146	0.00248333	0.00378519	0.00235556	0.0343667
k__Bacteria	p__Proteobacteria	c__Epsilonproteobacteria	o__Campylobacterales	f__	g__	0.00513333	0.00184	0.00383333	0.00833333	0.00714074	0.00231111	0.0005
Elusimicrobia	Elusimicrobia	Endomicrobiales	Endomicrobiaceae	Endomicrobium		0.002025	0.00188	0.0109667	0.00126667	0.00318519	0.00448889	0.00236667
Spirochaetes	Spirochaetes	Spirochaetales	Spirochaetaceae_Treponema_I	Treponema_Ig		0.0123083	0.00369333	0.00453333	0	0.00263704	0.00152222	3.33333e-05
Bacteroidetes	Bacteroidia	Bacteroidales	Porphyromonadaceae_Cluster_V	Candidatus_Armantifilum		0.000708333	0.00374667	0.0007	0.00115	0.0032	0.0130667	0.0240667
Spirochaetes	Spirochaetes	Spirochaetales	Spirochaetaceae_Treponema_I	Treponema_Ia		0.00123333	0.00056	4e-05	0.00158333	0.0170741	0.00212222	0.000333333
k__Bacteria	p__Proteobacteria	c__Deltaproteobacteria	o__Desulfovibrionales	f__Desulfovibrionaceae	g__Desulfovibrio	0.00381667	0.00174667	0.00410667	0.00476667	0.00393333	0.0032	0.00313333
k__Bacteria	p__Bacteroidetes	c__Bacteroidia	o__Bacteroidales	f__Odoribacteraceae	g__Odoribacter	0.0009	0.00222667	0.00909333	0.00288333	0.0039037	0.000322222	3.33333e-05
k__Archaea	p__Euryarchaeota	c__Methanobacteria	o__Methanobacteriales	f__Methanobacteriaceae	g__Methanobrevibacter	0.00255833	0.00777333	1.33333e-05	0.00201667	0.00258519	0.000533333	0.0291667
k__Bacteria	p__Proteobacteria	c__Deltaproteobacteria	o__Desulfovibrionales	f__Desulfovibrionaceae	g__	0.000875	0.00270667	0.00119333	0.00895	0.00278519	0.00677778	0.0067
k__Bacteria	p__Firmicutes	c__Clostridia	o__Clostridiales	Other	Other	0.0002	0.00208	0.000553333	0.000833333	0.00167407	0.00116667	0.0488333
k__Bacteria	p__Actinobacteria	c__Actinobacteria	o__Actinomycetales	f__Actinomycetaceae	g__Candidatus Ancillula	0.00226667	0.00386667	0.000746667	0.0051	0.00240741	0.00661111	0.00166667
k__Bacteria	p__Bacteroidetes	c__Bacteroidia	o__Bacteroidales	f__Porphyromonadaceae	g__Paludibacter	0.000266667	0.00317333	0.000333333	0.00446667	0.00538519	0.00371111	0.00916667
k__Bacteria	p__Bacteroidetes	c__Bacteroidia	o__Bacteroidales	f__Bacteroidaceae	g__Bacteroides	0.000625	0.00390667	0.00130667	0.000783333	0.00311852	0.00584444	0.00336667
k__Bacteria	p__Proteobacteria	c__Alphaproteobacteria	o__Sphingomonadales	f__Sphingomonadaceae	g__Sphingomonas	0.000358333	0.000426667	0.00986667	5e-05	0.000133333	0	0
k__Bacteria	p__Proteobacteria	c__Gammaproteobacteria	o__Pseudomonadales	f__Pseudomonadaceae	g__Pseudomonas	0	2.66667e-05	0.00994667	3.33333e-05	1.48148e-05	1.11111e-05	0
k__Bacteria	p__Proteobacteria	c__Betaproteobacteria	o__Rhodocyclales	f__Rhodocyclaceae	g__Propionivibrio	0.000366667	0.00286667	0.000766667	0.0033	0.00446667	0.00205556	0.00413333
Proteobacteria	Deltaproteobacteria	Desulfovibrionales	Desulfovibrionaceae	Gut_cluster_3		0.000683333	0.00249333	0.000386667	0.00263333	0.00156296	0.00271111	0.00653333
Bacteroidetes	Bacteroidia	Bacteroidales	Rikenellaceae	Alisitpes_IV		8.33333e-05	0.00137333	8.66667e-05	0.00651667	0.00194074	0.000755556	0.00603333
Firmicutes	Clostridia_1	Clostridiales	Family_XIII_Incertae_Sedis	Termite_cockroach_cluster_1		7.5e-05	0.00208	0.000146667	0.00458333	0.00171852	0.00324444	0.000833333
k__Bacteria	p__Proteobacteria	c__Gammaproteobacteria	o__Oceanospirillales	f__Halomonadaceae	g__Halomonas	0.000175	0.000413333	0.00100667	0.0116833	0.00037037	0.000333333	0.000266667
k__Bacteria	p__Spirochaetes	c__Spirochaetes	o__Spirochaetales	f__Spirochaetaceae	g__za29	0.000683333	0.00134667	0.000613333	0.00425	0.00196296	0.00167778	0.000566667
k__Bacteria	p__Firmicutes	c__Clostridia	o__Clostridiales	f__Christensenellaceae	g__	0.000275	0.00237333	0.00018	0.00175	0.00326667	0.000277778	0.00276667
k__Bacteria	p__Planctomycetes	c__Planctomycetia	o__Pirellulales	f__Pirellulaceae	g__	0.000125	0.000533333	9.33333e-05	0.00471667	0.00141481	0.00253333	0.00123333
k__Bacteria	p__Verrucomicrobia	c__Opitutae	o__HA64	f__	Other	0.00095	0.00206667	0.00130667	0.000566667	0.000925926	0.000911111	0.00326667
k__Bacteria	p__Proteobacteria	c__Gammaproteobacteria	o__Alteromonadales	f__Shewanellaceae	g__Shewanella	0.0001	0.000213333	0.00052	0.00903333	0.000155556	0.0002	0.0003
k__Bacteria	p__Bacteroidetes	c__Bacteroidia	o__Bacteroidales	f__Porphyromonadaceae	g__Tannerella	4.16667e-05	0.00084	0.000246667	0.00155	0.00202222	0.00231111	0.000566667
k__Bacteria	p__Actinobacteria	c__Actinobacteria	o__Actinomycetales	f__Corynebacteriaceae	g__Corynebacterium	1.66667e-05	0.00294667	0	3.33333e-05	0.00304444	0	0.00143333
k__Archaea	p__Euryarchaeota	c__Thermoplasmata	o__E2	f__Methanomassiliicoccaceae	g__vadinCA11	0	0.00826667	0	0	8.88889e-05	0	0.0005
k__Bacteria	p__Proteobacteria	c__Gammaproteobacteria	o__Enterobacteriales	f__Enterobacteriaceae	g__	9.16667e-05	0.000893333	2e-05	0.000916667	0.00062963	0.000555556	0.0114
k__Bacteria	p__ZB3	c__Rs-J96	o__	f__	g__	0.00186667	0.000826667	0.000913333	0.000266667	0.00101481	0.000311111	3.33333e-05
k__Bacteria	p__SR1	c__	o__	f__	g__	9.16667e-05	0.00101333	0	1.66667e-05	0.00218519	0	0.00496667
k__Bacteria	p__Verrucomicrobia	c__Opitutae	o__HA64	f__	g__	0.000616667	0.000653333	0.00136667	0.000566667	9.62963e-05	0.00114444	0.00136667
Firmicutes	Clostridia_1	Clostridiales	Ruminococcaceae	Other	Other	8.33333e-05	0.00168	0	0.00106667	0.00117037	0.000666667	0.00226667
k__Bacteria	p__Firmicutes	c__Clostridia	o__Clostridiales	f__Ruminococcaceae	Other	0.00125833	0.00044	0.00012	0.0015	0.000348148	0.00127778	0.0001
Bacteroidetes	Bacteroidia	Bacteroidales	Porphyromonadaceae_1	Dysgonomonas		8.33333e-06	0.000573333	5.33333e-05	0.000966667	0.00114815	0.00156667	0.0001
k__Bacteria	p__Spirochaetes	c__Leptospirae	o__Leptospirales	f__Sediment-4	g__SJA-88	0.000283333	0.000933333	0	0.00095	0.00141481	0.000533333	0.0003
k__Bacteria	p__Verrucomicrobia	c__Methylacidiphilae	o__Methylacidiphilales	f__LD19	g__	2.5e-05	0.00092	0	0.000466667	0.00174815	0.000666667	0.0001
k__Bacteria	p__Firmicutes	c__Clostridia	o__Clostridiales	f__Peptococcaceae	g__Dehalobacter_Syntrophobotulus	0.000125	0.00096	2.66667e-05	0.00135	0.00123704	0.000477778	0.0003
k__Bacteria	p__Verrucomicrobia	c__Spartobacteria	o__Chthoniobacterales	f__Chthoniobacteraceae	g__heteroC45_4W	6.66667e-05	0.000586667	0	0	0.00243704	0	0.0001
k__Bacteria	p__Firmicutes	c__Bacilli	o__Lactobacillales	f__	g__	0.00065	0.00104	0	0	0.00103704	0.000422222	0.00123333
k__Bacteria	p__Firmicutes	c__Clostridia	o__Clostridiales	f__Clostridiaceae	g__	0.000183333	0.000306667	0.000173333	0.00105	0.0006	0.000655556	0.0019
k__Bacteria	p__Proteobacteria	c__Alphaproteobacteria	o__Rhizobiales	Other	Other	0	0	0	0	1.48148e-05	2.22222e-05	3.33333e-05
k__Bacteria	p__Firmicutes	c__Erysipelotrichi	o__Erysipelotrichales	f__Erysipelotrichaceae	g__	0.0001	0.00012	0.0002	3.33333e-05	0.000296296	0.00144444	0.00316667
Proteobacteria	Alphaproteobacteria	Rickettsiales	Candidatus_Hepatincola	Candidatus_Hepatincola		0	0.00273333	0	1.66667e-05	5.18519e-05	0.0009	0.0003
k__Bacteria	p__Firmicutes	c__Bacilli	o__Lactobacillales	f__Enterococcaceae	g__Enterococcus	0	0.00250667	0	0	0.0006	0	0
k__Bacteria	p__Proteobacteria	c__Betaproteobacteria	o__Neisseriales	f__Neisseriaceae	g__	0.000158333	0.000186667	1.33333e-05	0.00136667	0.000148148	0.000155556	0.00293333
k__Bacteria	p__Fusobacteria	c__Fusobacteriia	o__Fusobacteriales	f__Leptotrichiaceae	Other	0	5.33333e-05	0	0.0004	0.00155556	0	0
k__Bacteria	p__Elusimicrobia	c__Elusimicrobia	o__Elusimicrobiales	f__Elusimicrobiaceae	g__	0	0.000693333	0	0	0.000733333	0	0.0027
k__Bacteria	p__Elusimicrobia	c__Elusimicrobia	o__Elusimicrobiales	f__Elusimicrobiaceae	g__Elusimicrobium	0.000108333	0.000506667	0	0.000683333	0.000681481	0.000411111	0.000233333
k__Bacteria	p__Proteobacteria	c__Betaproteobacteria	o__Burkholderiales	f__Oxalobacteraceae	g__Ralstonia	8.33333e-06	5.33333e-05	0.000713333	0.000916667	0.00042963	1.11111e-05	0
Verrucomicrobia	Opitutae	vadinHA64	Termite_cluster_I		Other	0.000308333	0.000186667	0.00058	0.00015	0.000244444	0.000244444	0.0008
k__Bacteria	p__Proteobacteria	c__Alphaproteobacteria	o__RF32	f__	g__	0	0.00056	9.33333e-05	0	0.000903704	0.000344444	0
k__Bacteria	p__Firmicutes	c__Clostridia	o__Clostridiales	f__Syntrophomonadaceae	g__Syntrophomonas	0	0.000106667	0	0.0017	0.000348148	0.000522222	6.66667e-05
k__Bacteria	p__Proteobacteria	c__Betaproteobacteria	o__Burkholderiales	f__Oxalobacteraceae	g__	4.16667e-05	0.000293333	1.33333e-05	0.00135	0.000481481	4.44444e-05	0.0008
k__Bacteria	p__Planctomycetes	c__vadinHA49	o__PeHg47	f__	g__	0	0.00133333	5.33333e-05	0.000133333	0.000288889	0.000344444	0.000566667
k__Bacteria	p__Synergistetes	c__Synergistia	o__Synergistales	f__Synergistaceae	g__Candidatus Tammella	5e-05	0.000413333	0	0.000583333	0.000318519	0.000266667	0.00213333
Bacteroidetes	Bacteroidia	Bacteroidales	Porphyromonadaceae_2	Termite_cluster_2		5.83333e-05	0.00032	0.000113333	0.00055	0.00077037	0	0.000366667
Firmicutes	Clostridia_2	Clostridiales_1	Peptococcaceae_1	Uncultured_2		8.33333e-06	0.000466667	0	0.0004	0.00057037	0.0005	0.0002
Bacteroidetes	Bacteroidia	Bacteroidales	Rikenellaceae	gut_cluster_c		6.66667e-05	0.000253333	0	3.33333e-05	0.00106667	0.000144444	0
k__Bacteria	p__Proteobacteria	c__Deltaproteobacteria	o__Desulfarculales	f__Desulfarculaceae	g__	0.000241667	4e-05	0.000153333	0.0003	0.000577778	0.000355556	0
k__Bacteria	p__Firmicutes	c__Clostridia	o__Clostridiales	f__Ruminococcaceae	g__Oscillospira	0.000208333	0.00016	0.0001	0.0001	0.000762963	7.77778e-05	0.0002
Firmicutes	Clostridia_1	Clostridiales	Ruminococcaceae	Insect_cluster		8.33333e-06	0.000266667	0	0.000383333	0.000503704	0.000344444	0.000166667
Proteobacteria	Alphaproteobacteria	Rhodospirillales_1	Rhodospirillaceae	Thalassospira		0	0.000106667	0	0.0003	0.000837037	1.11111e-05	0.000166667
k__Bacteria	p__Firmicutes	c__Bacilli	o__Lactobacillales	f__Leuconostocaceae	g__Leuconostoc	0	6.66667e-05	0	0	0.000207407	0	0.00363333
k__Bacteria	p__Actinobacteria	c__Actinobacteria	o__Actinomycetales	Other	Other	4.16667e-05	0.000146667	0	0.000566667	0.000511111	0.000155556	0.0001
k__Bacteria	p__Proteobacteria	c__Gammaproteobacteria	o__Enterobacteriales	f__Enterobacteriaceae	Other	8.33333e-06	0	0.000886667	0	0	0	3.33333e-05
k__Bacteria	p__Proteobacteria	c__Betaproteobacteria	o__Rhodocyclales	f__Rhodocyclaceae	g__TS34	0	0.000413333	3.33333e-05	8.33333e-05	0.000355556	0.000411111	6.66667e-05
k__Bacteria	p__Proteobacteria	c__Gammaproteobacteria	o__Enterobacteriales	f__Enterobacteriaceae	g__Serratia	0	0	0.00074	0	7.40741e-06	0	0
k__Bacteria	p__Firmicutes	c__Clostridia	o__Clostridiales	f__Clostridiaceae	g__Clostridium	5e-05	0.00036	6.66667e-06	0.00015	0.000355556	7.77778e-05	0.000366667
k__Bacteria	p__Proteobacteria	c__Alphaproteobacteria	o__	f__	g__	1.66667e-05	0.00028	0	3.33333e-05	0.000459259	0.000133333	0.0002
Deferribacteres	Deferribacteres	Deferribacterales	Deferribacteraceae	Mucispirillum		2.5e-05	0.00056	3.33333e-05	0.00025	0.000207407	7.77778e-05	0.000133333
k__Bacteria	p__Proteobacteria	c__Betaproteobacteria	o__Rhodocyclales	f__Rhodocyclaceae	g__	3.33333e-05	0.000613333	0	0	0.000333333	6.66667e-05	6.66667e-05
k__Bacteria	p__Proteobacteria	c__Betaproteobacteria	o__Burkholderiales	f__Comamonadaceae	Other	8.33333e-06	0.00012	0	0.00111667	4.44444e-05	2.22222e-05	0.0001
k__Bacteria	p__Firmicutes	c__Clostridia	o__Clostridiales	f__Peptococcaceae	g__Desulfosporosinus	1.66667e-05	0.0002	6.66667e-06	0.0002	0.000177778	0.000177778	0.000166667
k__Bacteria	p__Actinobacteria	c__Actinobacteria	o__Actinomycetales	f__Cellulomonadaceae	g__Cellulomonas	0	0.00012	1.33333e-05	0.000483333	0.000251852	1.11111e-05	0
Firmicutes	Clostridia_1	Clostridiales	Lachnospiraceae	Candidatus_Arthromitus		0	5.33333e-05	0	0.0002	0.000274074	0.000122222	0.000333333
k__Bacteria	p__Firmicutes	c__Clostridia	o__Clostridiales	f__Eubacteriaceae	g__Anaerofustis	5.83333e-05	0.000386667	0	0	0.000214815	0	0.000166667
Bacteroidetes	Bacteroidia	Bacteroidales	Porphyromonadaceae_Cluster_V	Other	Other	5.83333e-05	4e-05	0.00012	0	0.000222222	6.66667e-05	0.0001
k__Bacteria	p__Firmicutes	c__Clostridia	o__Clostridiales	f__Ruminococcaceae	g__Ethanoligenens	0	0.00012	4.66667e-05	0	0.000237037	2.22222e-05	0.0003
k__Bacteria	p__Proteobacteria	c__TA18	o__CV90	f__	g__	0	0.00036	0	0	0.000214815	0	0.0001
k__Bacteria	p__Verrucomicrobia	c__Opitutae	o__Opitutales	f__Opitutaceae	g__Opitutus	5e-05	0.000133333	6.66667e-06	0.000183333	0.000177778	3.33333e-05	6.66667e-05
k__Bacteria	p__Bacteroidetes	c__Flavobacteriia	o__Flavobacteriales	f__Weeksellaceae	g__Chryseobacterium	0	8e-05	0	0.00015	0.000125926	1.11111e-05	0.000666667
k__Bacteria	p__Proteobacteria	c__Alphaproteobacteria	o__Rhizobiales	f__Methylobacteriaceae	g__Methylobacterium	1.66667e-05	0	0.000326667	1.66667e-05	0	0	0
k__Bacteria	p__Bacteroidetes	c__Bacteroidia	o__Bacteroidales	f__Porphyromonadaceae	Other	8.33333e-06	0.000133333	0	0	0.000125926	0.000211111	0.0001
k__Bacteria	p__Firmicutes	c__Bacilli	o__Lactobacillales	f__Enterococcaceae	Other	0	4e-05	0	0	0.000303704	0	0.0001
k__Bacteria	p__Proteobacteria	c__Alphaproteobacteria	o__Rhizobiales	f__Methylobacteriaceae	g__	0	0.000426667	1.33333e-05	1.66667e-05	4.44444e-05	0	0
k__Bacteria	p__Bacteroidetes	c__Bacteroidia	o__Bacteroidales	f__Rikenellaceae	g__	0	0	0	0	0.000288889	1.11111e-05	0
k__Bacteria	p__Proteobacteria	c__Betaproteobacteria	o__Burkholderiales	f__Comamonadaceae	g__	0	1.33333e-05	0	0.000233333	2.22222e-05	3.33333e-05	3.33333e-05
k__Bacteria	p__Firmicutes	c__Clostridia	o__Clostridiales	f__Peptostreptococcaceae	g__	0	0.000146667	0	5e-05	7.40741e-05	4.44444e-05	3.33333e-05
k__Bacteria	p__Proteobacteria	c__Gammaproteobacteria	o__Pseudomonadales	f__Moraxellaceae	g__Acinetobacter	0	0	0.000133333	0	7.40741e-06	0	0.000166667
k__Bacteria	p__Proteobacteria	c__Gammaproteobacteria	o__Aeromonadales	f__Aeromonadaceae	g__	0	0.000106667	2.66667e-05	5e-05	6.66667e-05	2.22222e-05	0
k__Bacteria	p__Firmicutes	c__Erysipelotrichi	o__Erysipelotrichales	f__Erysipelotrichaceae	Other	0	0.000173333	0	3.33333e-05	0	0	0.000266667
k__Bacteria	p__Firmicutes	c__Clostridia	o__Clostridiales	f__Dehalobacteriaceae	g__Dehalobacterium	0	5.33333e-05	0	0.000116667	2.22222e-05	6.66667e-05	0
k__Bacteria	p__Actinobacteria	c__Actinobacteria	o__Actinomycetales	f__Microbacteriaceae	Other	3.33333e-05	1.33333e-05	0	0	0	0	0.0002
k__Bacteria	p__Proteobacteria	c__Betaproteobacteria	o__Neisseriales	f__Neisseriaceae	g__Chromobacterium	0	0	0	5e-05	0	6.66667e-05	0
k__Bacteria	p__Actinobacteria	c__Actinobacteria	o__Actinomycetales	f__Microbacteriaceae	g__	0	0	0	0	5.92593e-05	0	0
k__Bacteria	p__Proteobacteria	c__Alphaproteobacteria	o__Caulobacterales	f__Caulobacteraceae	g__	0	0	0	8.33333e-05	0	1.11111e-05	0
k__Bacteria	p__Bacteroidetes	c__Bacteroidia	o__Bacteroidales	f__S24-7	g__	0	0	0	5e-05	0	2.22222e-05	0
k__Bacteria	p__Firmicutes	c__Bacilli	o__Lactobacillales	f__Lactobacillaceae	g__Lactobacillus	0	0	0	1.66667e-05	0	2.22222e-05	0
k__Bacteria	p__Bacteroidetes	c__Sphingobacteriia	o__Sphingobacteriales	f__Sphingobacteriaceae	g__Sphingobacterium	0	0	0	0	0	1.11111e-05	3.33333e-05
k__Bacteria	p__Verrucomicrobia	c__Verrucomicrobiae	o__Verrucomicrobiales	f__Verrucomicrobiaceae	g__Akkermansia	0	0	0	3.33333e-05	0	0	0
k__Bacteria	p__Actinobacteria	c__Actinobacteria	o__Bifidobacteriales	f__Bifidobacteriaceae	g__Bifidobacterium	0	0	0	0	0	1.11111e-05	0
k__Bacteria	p__Bacteroidetes	c__Bacteroidia	o__Bacteroidales	f__Paraprevotellaceae	g__Prevotella	0	0	0	1.66667e-05	0	0	0
k__Bacteria	p__Bacteroidetes	c__Saprospirae	o__Saprospirales	f__Chitinophagaceae	g__	0	0	0	1.66667e-05	0	0	0
k__Bacteria	p__Bacteroidetes	c__Saprospirae	o__Saprospirales	f__Chitinophagaceae	g__Sediminibacterium	0	0	0	0	0	0	0
k__Bacteria	p__Firmicutes	c__Erysipelotrichi	o__Erysipelotrichales	f__Erysipelotrichaceae	g__Allobaculum	0	0	0	1.66667e-05	0	0	0
k__Bacteria	p__Proteobacteria	c__Gammaproteobacteria	o__Xanthomonadales	f__Sinobacteraceae	g__	0	0	0	1.66667e-05	0	0	0
